# Supplementary material for: Antibacterial activity of vB_AbaM_PhT2 phage hydrophobic amino acid fusion endolysin, combined with colistin against Acinetobacter baumannii
Source: Sci Rep. 2023 May 8;13:7470. doi: 10.1038/s41598-023-33822-8 (PMC10167329; doi:10.1038/s41598-023-33822-8)
Supplement: Supplementary file 1 — Supplementary Information. [file 41598_2023_33822_MOESM1_ESM.xlsx]

## Sheet: TableS1
Table S1. Zone size of plate lysis assay of the purified LysVTh2, fusion- LysVTh2 and Egg white ysozyme (EWL)
Microorganisms		Zone size (mm)
	purified LysVTh2(20 ug)	Purified fusion- LysVTh2(20 ug)	EWL(20 ug)
A.baumannii ATCC19606	9	11	10
MDR-AB	9	11	10
XDR-AB	9	11	10
Ps.auruginosa (ATCC 27853)	9	11	10
E. coli (ATCC 25922)	9	11	10
K. pneumoniae (ATCC 27736)	9	11	10
S. aureus (ATCC 6538)	0	0	9

## Sheet: TableS2
Table S2 MIC of lysAB- vT2, lysAB-vT2-fusion, antibiotics, disinfectants, bacteriophage, and heavy metals against A. baumannii ATCC19606
Agent	MIC values	metric
lysAB- vT2	10x103	ug/ml
lysAB-vT2-fusion	2x103	ug/ml
Colistin	2	ug/ml
polymyxin	2	ug/ml
Imipenem	256	ug/ml
EDTA	750	ug/ml
Sodium Hypochlorite (Clorox®)	1.56	ug/ml
Chloroxylenol (Dettol)	0.17	ug/ml
quaternary ammonium compound (TexQ®)	0.003	ug/ml
Bacteriophage Vph2	10	MOI
ZnCl2	3.125	mM
CuCl2	6.25	mM

## Sheet: TableS3
Table S3 Synergism of lysAB-vT2-fusion with antibiotics, disinfectants and bacteriophage
agent	percent inhibition	SD
Colistin	95.8	0.25
polymyxin	73.1	1.3
Imipenem	5.9	0.32
EDTA	16.3	0.56
Sodium Hypochlorite (Clorox®)	0	0
Chloroxylenol (Dettol)	0	0
quaternary ammonium compound (TexQ®)	7.3	2.3
Bacteriophage vPhT2	0	0
ZnCl2	7.4	4.5
CuCl2	31.5	1.1
* inhibition assay was performed using 0.25 MIC of lysAB- vT2-fusion and 0.25 MIC of tested agents

## Sheet: TableS4
Table S4 Data of antimicrobial resistance patterns of A. baumannii clinical and enviromental isolates used in this study
No.	Code	Source/specimen	Isolated hospital province	month and year of isolation	Antibiotic susceptibility test (disk diffusion method)	MIC-colistin (µg/ml)	Drug resistance pattern	phage susceptibility*
1	AB03	C/Sputum	Phitsanulok	2006	CIP, CTX, CAZ, IPM, MEM, PIP, CRO	2	MDRAB	Phage susceptible
2	AB20	C/Sputum	Nakonsawan	2013	CAZ/CN/CIP/TAZ/TE/CTX/CRO/FEP	2	MDRAB	ND
3	AB21	C/Urine	Nakonsawan	2013	CAZ/CN/CIP/IPM/MEM/taz/TE/TMX/CRO/FEP	2	MDRAB	Phage resistance (PRAB)
4	AB22	C/Scapula	Nakonsawan	2013	AK/CIP/TMX/CTX/CAZ/CSL/IMP/MEM/PIP/TE/CRO/FEP/CN	2	XDRAB	Phage susceptible
5	AB27	C/Sputum	Nakonsawan	2013	IPM/MEM	2	CRAB	Phage resistance (PRAB)
6	AB95	C/Sputum	Chiangrai	2014	AK/CIP/SXT/CTX/CAZ/CSL/IPM/MEM/PIP/TE/CRO/FEP/CN	2	XDRAB	Phage susceptible
7	AB98	C/Sputum	Chiangrai	2014	SXT/CTX/CAZ/CRO/FEP/TE	2	MDRAB	Phage resistance (PRAB)
8	AB103	C/Sputum	Chiangrai	2014	IPM/MEM	2	CRAB	Phage resistance (PRAB)
9	AB124	C/Sputum	Phichit	2014	CIP/CTXCAZ/IPM/MEM/PIP/CRO/FEP	2	CRAB	Phage resistance (PRAB)
10	AB128	C/Sputum	Phichit	2014	AK/CIP/SXT/CTX/CAZ/IPM/MEM/PIP/TE/CRO/FEP/CN	2	MDRAB	Phage susceptible
11	AB129	C/Sputum	Phichit	2014	AK/CIP/SXT/CTX/CAZ/IPM/MEM/PIP/TE/CRO/FEP/CN	2	MDRAB	Phage resistance (PRAB)
12	AB183	C/Sputum	Chiangrai	2014	AK/CIP/TMX/CTX/CAZ/CSL/IMP/MEM/PIP/TE/CRO/FEP/CN	2	MDRAB	Phage susceptible
13	AB135	C/Pus	Phichit	2014	AK/CIP/TMX/CTX/CAZ/CSL/IMP/MEM/PIP/TE/CRO/FEP/CN	1	XDRAB	Phage susceptible
14	AB329	C/Sputum	Chachoengsao	2015	AK/CIP/TMX/CTX/CAZ/CSL/IMP/MEM/PIP/TE/CRO/FEP/CN	2	XDRAB	Phage susceptible
15	AB136	C/Urine	Phichit	2014	AK/CIP/SXT/CTX/CAZ/CSL/IPM/MEM/PIP/TE/CRO/FEP/CN	1	XDRAB	Phage resistance (PRAB)
16	AB770	C/sputum	Roi-Et	2021	SCF/IPM/CTX/CRO/AK/CIP/LEV/SXT/TE/TZP	32	COLRAB	ND
17	AB963	C/sputum	Roi-Et	2021	SCF/IPM/CTX/CRO/AK/CIP/LEV/SXT/TE/TZP	32	COLRAB	ND
18	AB1757	C/sputum	Roi-Et	2021	SCF/IPM/CTX/CRO/AK/CIP/LEV/SXT/TE/TZP	32	COLRAB	ND
19	AC01	C/Blood	Naresuan university Hospital	2021	-	2	DSAB	ND
20	AC04	C/Sputum	Naresuan	2021	-	2	DSAB	ND
21	AE01	Enviroment/Stethoscope	Naresuan	2021	CIP/CN/IPM/MEM/SXT/AK/CTX/CAZ/CRO/FEP/TE/SCF/TZP	2	XDRAB	ND
22	AE25	Enviroment/keyboard	Naresuan	2021	CIP/CN/IPM/MEM/SXT/AK/CTX/CAZ/CRO/FEP/TE/SCF/TZP	2	XDRAB	ND
23	AB269	ND	Nothern region hospital	2018	AK/CIP/SXT/CTX/CAZ/CSL/IPM/MEM/PIP/TE/CRO/FEP/CN	2	XDRAB	Phage resistance (PRAB)
24	AB320	ND	East region hospital	2018	AK/CIP/TMX/CTX/CAZ/CSL/IPM/MEM/PIP/TE/CRO/FEP/CN	2	XDRAB	Phage susceptible
25	AB324	ND	East region hospital	2018	AK/CIP/TMX/CTX/CAZ/CSL/IPM/MEM/PIP/TE/CRO/FEP/CN	2	XDRAB	Phage resistance (PRAB)
26	AB335	ND	East region hospital	2018	AK/CIP/TMX/CTX/CAZ/CSL/IPM/MEM/PIP/TE/CRO/FEP/CN	2	XDRAB	Phage resistance (PRAB)
		*phage susceptibility was determined using spot test
	Antibiotic susceptibility test was determined accoding to CLSI 2021
	Amikacin (AK), Cefotaxime (CTX), Ceftazidime (CAZ), Ceftriaxone (CRO), Cefepime (FEP), Ciprofloxacin (CIP), Gentamicin (CN), Imipenem (IPM), Meropenem (MEM), Trimethoprim/sulfamethoxazole (TMX/SXT), Tetracycline (TE), Piperacillin/tazobactam (TZP), Colistin (CT), and Tigecycline (TGC).
	ND= no data
	The A. baumannii strains were drug-sensitive A. baumannii (DSAB), multidrug-resistant A. baumannii (MDRAB), extremely drug- resistant A. baumannii (XDRAB), carbapenem-resistant A. baumannii (CRAB), colistin resistant A. baumannii (COLRAB), and phage resistant A. baumannii strains (PRAB)

## Sheet: TableS5 
Table S5 MIC and Inhibition assay of lysAB- vT2-fusion aginst E.coli, P.aeruginosa and various strain of A. baumannii
No.	Bacteria	MIC of lysAB- vT2-fusion	Percent inhibition*	SD
1	AB27	>2	12.6921	3.37186
2	AB103	>2	11.4088	3.87554
3	AB124	>2	2.56231	2.44336
4	AB003	>2	5.28389	4.62709
5	AB20	2	92.763	1.16096
6	AB21	>2	3.93058	6.80796
7	AB98	>2	4.85652	5.83419
8	AB128	2	91.3226	0.823763
9	AB129	>2	21.3222	8.43858
10	AE01	2	92.1449	2.40523
11	AE25	2	97.264	0.120038
12	AB22	2	78.2708	2.85184
13	AB95	>2	26.6813	4.32072
14	AB135	2	87.1368	0.0264279
15	AB136	>2	54.4312	2.04067
16	AB183	>2	51.616	1.77987
17	AB329	>2	59.6679	2.33222
18	AB269	2	86.0407	1.1547
19	AB320	2	89.3603	1.52753
20	AB324	2	76.1461	4.04145
21	AB335	2	92.7057	1.71791
22	ATCC19606	2	52.5135	2.32222
23	AC01	2	89.9285	2.651
24	AC04	>2	31.5307	4.00026
25	AB0770	>2	8.11603	8.05314
26	AB0963	>2	8.92536	7.76065
27	AB1757	>2	5.40513	5.049
28	Ps. aeruginosa	>2	56.134	2.53093
29	E. coli ATCC25922	>2	21.4571	2.44825
30	K. pneumoniae	>2	22.5089	2.59702
		* inhibition assay was performed using 2 mg/ml of lysAB- vT2-fusion

## Sheet: TableS6
	Table S6 Inhibition assay of lysAB- vT2-fusion and lysAB- vT2-fusion plus colistin orv copper against E.coli, P.aeruginosa and various strain of A. baumannii
No	Bacteria	Drug resistance pattern	Phage resistance pattern	lysAB- vT2-fusion plus colistin*	SD	lysAB- vT2-fusion plus polymyxin B**	SD	lysAB- vT2-fusion plus Copper***	SD
1	AB27	CR-AB	Phage resistance	27.5403	2.29009	12.0086	3.90508	92.1907	3.56509
2	AB103	CR-AB	Phage resistance	97.3558	0.905667	86.7704	1.57357	37.4457	2.01205
3	AB124	CR-AB	Phage resistance	97.6303	0.0832125	85.101	2.1452	62.5781	3.03323
4	AB003	MDR-AB	Phage susceptible	92.4808	2.58164	63.2273	1.3547	96.329	1.14515
5	AB20	MDR-AB	ND	93.3667	2.1507	77.6607	2.23049	29.9063	1.30598
6	AB21	MDR-AB	Phage resistance	97.6195	0.367556	93.3251	1.90651	33.5922	1.60744
7	AB98	MDR-AB	Phage resistance	97.8822	0.660529	96.5271	1.36017	95.4858	1.64322
8	AB128	MDR-AB	Phage susceptible	96.1957	0.770433	35.5622	3.06937	35.4608	2.48916
9	AB129	MDR-AB	Phage resistance	98.087	0.0839526	95.7137	3.2049	31.6867	1.38829
10	AE01	XDR-AB	Phage susceptible	96.7404	1.50365	96.6602	1.55584	25.2355	1.75494
11	AE25	XDR-AB	Phage susceptible	96.933	1.05319	92.274	0.920115	29.1438	4.87586
12	AB22	XDR-AB	Phage susceptible	97.1484	0.471835	75.7387	3.04109	29.5368	1.54087
13	AB95	XDR-AB	Phage susceptible	97.5243	0.808496	62.5672	1.38948	33.9475	2.56365
14	AB135	XDR-AB	Phage susceptible	97.2603	1.2848	95.7855	2.5916	34.8006	3.84564
15	AB136	XDR-AB	Phage resistance	97.9115	0.484243	93.9829	2.11623	32.3758	1.66063
16	AB183	XDR-AB	Phage susceptible	98.4198	0.537758	95.9126	2.50901	28.3334	4.68232
17	AB329	XDR-AB	Phage susceptible	97.551	0.865705	92.8584	0.783803	34.7623	2.9979
18	AB269	XDR-AB	Phage resistance	92.9931	1.87156	27.0928	1.6316	25.3051	3.18148
19	AB320	XDR-AB	Phage susceptible	94.7907	1.52753	35.1945	1.2943	38.8935	4.38735
20	AB324	XDR-AB	Phage resistance	93.3007	1.52753	19.6804	5.24222	26.232	1.91053
21	AB335	XDR-AB	Phage resistance	92.7048	3.28907	63.9188	2.24749	40.0732	1.97064
22	ATCC19606	antibiotic-sensitive strain	ND	96.143	1.7276	95.2034	1.90233	33.5312	1.54905
23	AC01	antibiotic-sensitive strain	ND	97.3823	1.39253	93.6959	1.99736	16.0373	2.02587
24	AC04	antibiotic-sensitive strain	ND	90.8607	8.9135	92.3276	0.995326	23.9884	1.5843
25	AB0770	colistin resistance	ND	8.25501	2.30452	5.90696	0.38821	25.1721	0.810792
26	AB0963	colistin resistance	ND	11.869	10.8641	11.9679	1.04903	25.3118	3.08475
27	AB1757	colistin resistance	ND	11.5938	9.21722	9.63902	1.48652	25.4361	2.02874
28	Ps. aeruginosa	antibiotic-sensitive strain	ND	23.3661	2.18147	11.4007	1.68661	45.0996	3.5018
29	E. coli ATCC25922	antibiotic-sensitive strain	ND	97.4036	1.20623	94.5177	3.12735	43.1025	1.14381
30	K. pneumoniae	antibiotic-sensitive strain	ND	97.2998	1.29728	92.5698	1.54583	43.392	2.20596
			* inhibition assay was performed using 10 ug/ml of lysAB- vT2-fusion and 0.5 ug/ml colistin
			* inhibition assay was performed using 10 ug/ml of lysAB- vT2-fusion and 0.5 ug/ polymyxin B
			** inhibition assay was performed using 10 ug/ml of lysAB- vT2-fusion and 2 mM CuCl2
